# Supplementary material for: Application of RNA interference and protein localization to investigate housekeeping and developmentally regulated genes in the emerging model protozoan Paramecium caudatum
Source: Commun Biol. 2024 Feb 19;7:204. doi: 10.1038/s42003-024-05906-2 (PMC10876655; doi:10.1038/s42003-024-05906-2)
Supplement: Supplementary file 3 — Supplementary Data 1 [file 42003_2024_5906_MOESM3_ESM.xlsx]

## Sheet: Fig. 2e,f
Supplementary Data to the article Application of RNA interference and protein localization to investigate housekeeping and developmentally regulated genes in the emerging model protozoan Paramecium caudatum by Yunyi Gao, Therese Solberg, Rui Wang, Yueer Yu, Khaled A. S. Al-Rasheid, Feng Gao
Supplementary Data 1
Fig. 2e, f：the proportion of cells with trichocyst discharge in P. caudatum strains 5 and 6
P. caudatum strain 5		ND7 RNAi	Control RNAi
many trichocysts (80%-100%）		0.4125	1	Proportion
no trichocyst		0.2875	0
few trichocysts (<20%)		0.3	0
many trichocysts (80%-100%）		33	80	Number of cells
no trichocyst		23	0
few trichocysts (<20%)		24	0
P. caudatum strain 6		ND7 RNAi	Control RNAi
many trichocysts (80%-100%）		0.3625	1	Proportion
no trichocyst		0.2875	0
few trichocysts (<20%)		0.35	0
many trichocysts (80%-100%）		29	45	Number of cells
no trichocyst		23	0
few trichocysts (<20%)		28	0

## Sheet: Fig. 3f,g
Fig. 3f, g：Growth rates of P. caudatum strain 5 and 6 after control RNAi or RPB1 RNAi.
Fig.3f
P. caudatum strain 5
Time of feeding		day 1	day 2	day 3	day 4	day 5	day 6	day 7
Number of cells (x104)	RPB1 RNAi	0.21	0.52	1.3	0.97	0.61	0.07	0
	Control RNAi	0.21	0.52	1.52	3.93	6.83	9.93	14.33
Fig.3g
P. caudatum strain 6
Time of feeding		day 1	day 2	day 3	day 4	day 5	day 6	day 7
Number of cells (x104)	RPB1 RNAi	0.19	0.5	1.41	1.18	0.73	0.09	0
	Control RNAi	0.19	0.5	1.41	4.41	6.83	10.37	15.33

## Sheet: Fig. 3h
Fig. 3h: Result for qPCR
Reaction	Well position	Sample name	Gene name	Mean RQ	RQ Minimum	RQ Maximum	Cт	ΔCt	ΔΔCt	2-ΔΔCT	Mean Ct	Cт SD	Mean ΔCt	ΔCt SD	ΔCt SE	Mean ΔΔCt	Mean 2-ΔΔCT	Ct threshold	Cq setting
1	A1	Control RNAi	SSU rDNA				6.27618				6.20657	0.0607382						210761	0.982216
2	A2	Control RNAi	SSU rDNA				6.17919				6.20657	0.0607382						210761	0.982255
3	A3	Control RNAi	SSU rDNA				6.16434				6.20657	0.0607382						210761	0.982207
4	A4	RPB1 RNAi	SSU rDNA				6.34687				6.34318	0.00319478						210761	0.929641
5	A5	RPB1 RNAi	SSU rDNA				6.34135				6.34318	0.00319478						210761	0.959629
6	A6	RPB1 RNAi	SSU rDNA				6.34132				6.34318	0.00319478						210761	0.97057
7	B1	Control RNAi	GAPDH	1	0.87822	1.13867	17.0916	10.885	0.115015	0.923373	16.9766	0.099851	10.77	0.116873	0.0674768	0	1	185511	0.97492
8	B2	Control RNAi	GAPDH	1	0.87822	1.13867	16.9121	10.7055	-0.064507	1.04573	16.9766	0.099851	10.77	0.116873	0.0674768	0	1	185511	0.974358
9	B3	Control RNAi	GAPDH	1	0.87822	1.13867	16.9261	10.7195	-0.0505071	1.03563	16.9766	0.099851	10.77	0.116873	0.0674768	0	1	185511	0.975087
10	B4	RPB1 RNAi	GAPDH	0.178705	0.166799	0.19146	19.5516	13.2084	2.4384	0.184488	19.5975	0.0619695	13.2543	0.0620518	0.0358256	2.48435	0.179	185511	0.971048
11	B5	RPB1 RNAi	GAPDH	0.178705	0.166799	0.19146	19.573	13.2298	2.45982	0.181769	19.5975	0.0619695	13.2543	0.0620518	0.0358256	2.48435	0.179	185511	0.972599
12	B6	RPB1 RNAi	GAPDH	0.178705	0.166799	0.19146	19.668	13.3248	2.55483	0.170184	19.5975	0.0619695	13.2543	0.0620518	0.0358256	2.48435	0.179	185511	0.968619
13	C1	Control RNAi	RPB1	1	0.905067	1.10489	21.712	15.5054	-0.0763268	1.05433	21.7883	0.0661052	15.5817	0.0897721	0.05183	0	1	214680	0.976781
14	C2	Control RNAi	RPB1	1	0.905067	1.10489	21.8257	15.6192	0.0374255	0.974392	21.7883	0.0661052	15.5817	0.0897721	0.05183	0	1	214680	0.973867
15	C3	Control RNAi	RPB1	1	0.905067	1.10489	21.8272	15.6206	0.0389018	0.973396	21.7883	0.0661052	15.5817	0.0897721	0.05183	0	1	214680	0.97435
16	C4	RPB1 RNAi	RPB1	0.21112	0.199974	0.222888	24.1193	17.7761	2.19438	0.218488	24.1688	0.048712	17.8256	0.0488167	0.0281843	2.24386	0.211	214680	0.967929
17	C5	RPB1 RNAi	RPB1	0.21112	0.199974	0.222888	24.1704	17.8272	2.24545	0.210889	24.1688	0.048712	17.8256	0.0488167	0.0281843	2.24386	0.211	214680	0.967342
18	C6	RPB1 RNAi	RPB1	0.21112	0.199974	0.222888	24.2167	17.8735	2.29176	0.204226	24.1688	0.048712	17.8256	0.0488167	0.0281843	2.24386	0.211	214680	0.966346

## Sheet: Fig. 4d
Fig. 4d: Survival test of sexual progeny after PGM RNAi
	PGM-1	Control-1	PGM-2	Control-2	PGM-3	Control-3	PGM-4	Control-4
Dead	0.833333	0	0.625	0.0416667	0.125	0.0416667	0.333333	0.0416667	Proportion
Sick	0.166667	0.0833333	0.333333	0.0833333	0.125	0.0416667	0.375	0.166667
Healthy	0	0.916667	0.0416667	0.875	0.75	0.916667	0.291667	0.791667
Dead	20	0	15	1	3	1	8	1	Number of cells
Sick	4	2	8	2	3	1	9	4
Healthy	0	22	1	21	18	22	7	19
